# Supplementary material for: The Effect of Post-Graduate Year Training on the Self-Efficacy and Emotional Traits of Physicians Facing the COVID-19 Pandemic
Source: Healthcare (Basel). 2021 Jul 19;9(7):912. doi: 10.3390/healthcare9070912 (PMC8307497; doi:10.3390/healthcare9070912)
Supplement: Supplementary file 1 [file healthcare-09-00912-s001.zip]

Archive with 1 entries (1 files):
- healthcare-1256452-supplementary.pdf
